# Supplementary material for: Hydrochar from Pine Needles as a Green Alternative for Catalytic Electrodes in Energy Applications
Source: Molecules. 2024 Jul 11;29(14):3286. doi: 10.3390/molecules29143286 (PMC11278999; doi:10.3390/molecules29143286)
Supplement: Supplementary file 1 [file molecules-29-03286-s001.zip]

Archive with 1 entries (1 files):
- molecules-3051728-supplementary.pdf
